# Supplementary material for: The cytotoxicity effect of 7-hydroxy-3,4-dihydrocadalene from Heterotheca inuloides and semisynthetic cadalenes derivates towards breast cancer cells: involvement of oxidative stress-mediated apoptosis
Source: PeerJ. 2023 Jun 20;11:e15586. doi: 10.7717/peerj.15586 (PMC10289085; doi:10.7717/peerj.15586)
Supplement: Supplemental Information 3 [file peerj-11-15586-s003.zip]

Archive with 1 entries (1 files):
- WBNew.pptx
